# Supplementary material for: Virus Infections on Prion Diseased Mice Exacerbate Inflammatory Microglial Response
Source: Oxid Med Cell Longev. 2016 Nov 27;2016:3974648. doi: 10.1155/2016/3974648 (PMC5149707; doi:10.1155/2016/3974648)
Supplement: Supplementary file 1 — Supplementary Table S1 contains all details of statistical analysis including means, standard deviations, F, t and p values. [file 3974648.f1.xlsx]

## Sheet: Planilha1
				Burrowing		wpi
						11	12	13	14	15	16	17	18	19	20	21
				mean ± SD	NBH	69 ± 25	78 ± 25	76 ± 24	82 ± 8	85 ± 14	82± 14	82 ± 14	77 ± 16	76 ± 15	73 ± 13	74 ± 18
					ME7	82 ± 18	75 ± 22	70 ± 26	63 ± 27	56 ± 29	52 ± 29	27 ± 19	26 ± 15	23 ± 14	18 ± 12	26 ± 20
					NBH+Py						50 ± 27	42 ± 28	64 ± 24	52 ± 22	54 ± 23	63 ± 23
					ME7+Py						40 ± 17	28 ± 30	19 ± 18	9 ± 4	11 ± 11	13 ± 4
				Two way ANOVA	Prion disease						p=0,0137; F=6,71	p<0,0001; F=23,69	p<0,0001; F=59,11	p<0,0001; F=103,6	p<0,0001; F=65,29	p<0,0001; F=59,9
					Virus Infection						p=0,006; F=1,81	p=0,008; F=7,66	ns	p=0,0002; F=16,87	p=0,047; F=4,21	ns
				T-test or Bonferroni post test	NBH vs ME7	ns	ns	ns	t= 25.80; p=0.16	t=39.891 ;p=0.0004	t= 3,32;p<0,01	t= 6,61;p<0,001	t= 3,88;p<0,001	t= 9,49;p<0,001	t=7,62 ;p<0,001	t= 6,41;p<0,001
					NBH+Py vs ME7+Py						ns	ns	t= 4,47 ;p<0,001	t=5,64 ;p<0,001	t= 4,42;p<0,001	t= 4,89;p<0,001
					NBH vs NBH+Py						t=2,98 ;p<0,05	t=4,009; p<0,001	ns	t= 3,62;p<0,01	ns	ns
					ME7 vs ME7+Py						ns	ns	ns	ns	ns	ns
				Rod Bridge (Error)		wpi
						11	12	13	14	15	16	17	18	19	20	21
				mean ± SD	NBH	2,43 ± 1,99	0,37 ± 0,28	0,47 ± 0,38	0,19 ± 0,28	0,39 ± 0,26	0,64 ± 0,57	0,85 ± 1,10	0,32 ± 0,30	0,20 ± 0,21	0,52 ± 0,54	0,21 ± 0,25
					ME7	1,56 ± 0,78	0,24 ± 0,23	0,23 ± 0,31	0,21 ± 0,22	0,38 ± 0,30	0,28 ± 0,26	0,51 ± 0,37	0,98 ± 0,59	1,85 ± 1,71	4,68 ± 12,89	5,48 ± 3,22
					NBH+Py						0,25 ± 0,33	0,60 ± 0,30	0,60 ± 0,20	0,20 ± 0,23	0,40 ± 0,18	0,00 ± 0,16
					ME7+Py						0,14 ± 0,15	0,40 ± 0,16	0,18 ± 0,36	1,57 ± 1,15	12,56 ± 0,81	6,13 ± 1,21
				Two way ANOVA	Prion disease						p=0,01; F=7,28	ns	ns	p=0,0003; F=16	p=0,06; F=3,66	p<0,0001; F=59,9
					Virus Infection						ns	ns	ns	ns	ns	ns
				T-test or Bonferroni post test	NBH vs ME7	ns	ns	ns	ns	ns	ns	ns	t=3,95 ;p<0,001	t= 3,68;p<0,01	t=5,67 ;p<0,01	t= 6,8;p<0,001
					NBH+Py vs ME7+Py						ns	ns	ns	ns	ns	t= 5,99;p<0,001
					NBH vs NBH+Py						ns	ns	ns	ns	ns	ns
					ME7 vs ME7+Py						ns	ns	ns	ns	ns	ns
				Rod Bridge (time)		wpi
						11	12	13	14	15	16	17	18	19	20	21
				mean ± SD	NBH	4,20 ± 1,96	3,53 ± 1,37	3,83 ± 1,82	3,58 ± 2,11	3,58 ± 1,36	3,29 ± 1,57	3,7 ± 1,65	2,9 ± 0,62	3,45 ± 1,52	3,03 ± 1,71	3,46 ± 1,14
					ME7	3,09 ± 1,28	2,59 ± 0,97	2,47 ± 0,63	2,45 ± 0,72	2,56 ± 0,57	2,58 ± 0,81	2,6 ± 1,29	3,6 ± 1,25	7,20 ± 3,62	6,85 ± 3,48	8,08 ± 6,76
					NBH+Py						3,40 ± 1,11	3,4 ± 2,29	3,8 ± 1,29	2,80 ± 1,11	3,20 ± 0,85	2,8 ± 0,64
					ME7+Py						2,8 ± 0,82	2,8 ± 0,49	3,0 ± 1,26	4,20 ± 2,22	6,40 ± 1,68	7,60 ± 8,79
				Two way ANOVA	Prion disease						ns	p=0,04; F=4,38	ns	p=0,0016; F=11,59	p<0,0001; F=23,32	p<0,0003; F=16,59
					Virus Infection						ns	ns	ns	ns	ns	ns
				T-test or Bonferroni post test	NBH vs ME7	ns	ns	ns	ns	ns	s	ns	ns	t= 3,76; p<0,01	t=4,63; p<0,001	t= 3,04;p<0,01
					NBH+Py vs ME7+Py						ns	ns	ns	ns	t=2,58; p<0,05	t= 2,79;p<0,05
					NBH vs NBH+Py						ns	ns	ns	ns	ns	ns
					ME7 vs ME7+Py						ns	ns	ns	ns	ns	ns
				Inverted screen		wpi
						11	12	13	14	15	16	17	18	19	20	21
				mean ± SD	NBH	89 ± 22	89 ± 24	93 ± 13	91 ± 12	97 ± 9	95 ± 17	94 ± 12	97 ± 10	97 ± 8	98 ± 3	93 ± 11
					ME7	96 ± 12	96 ± 11	98 ± 5	97 ± 6	98 ± 9	94 ± 8	17 ± 9	81 ± 20	71 ± 28	41 ± 35	17 ± 25
					NBH+Py						99 ± 1	98 ± 2	92 ± 5	93 ± 6	96 ± 4	99 ± 1
					ME7+Py						97 ± 5	99 ± 1	94 ± 8	75 ± 31	38 ± 24	6 ± 5
				Two way ANOVA	Prion disease						ns	ns	ns	p=0,0056; F=8,67	p<0,0001; F=53,28	p<0,0001; F=238,4
					Virus Infection						ns	ns	ns	ns	ns	ns
				T-test or Bonferroni post test	NBH vs ME7	ns	ns	ns	ns	ns	ns	ns	t= 2,78;p<0,05	t= 2,92;p<0,05	t=6,13;p<0,001	t= 11,78;p<0,001
					NBH+Py vs ME7+Py						ns	ns	ns	ns	t= 4,54;p<0,001	t= 10,5;p<0,001
					NBH vs NBH+Py						ns	ns	ns	ns	ns	ns
					ME7 vs ME7+Py						ns	ns	ns	ns	ns	ns
				Open field (Rear)		wpi
						11	12	13	14	15	16	17	18	19	20	21
				mean ± SD	NBH	19 ± 15	15 ± 13	15 ± 13	14 ± 12	13 ± 13	13 ± 13	13 ± 13	14 ± 14	13 ± 12	15 ± 11	16 ± 13
					ME7	16 ± 10	16 ± 9	20 ± 10	21 ± 10	26 ± 13	30 ± 13	29 ± 13	30 ± 13	22 ± 13	14 ± 11	9 ± 8
					NBH+Py						15 ± 13	18 ± 14	14 ± 12	13 ± 14	15 ± 11	14 ± 11
					ME7+Py						23 ± 12	24 ± 15	29 ± 13	25 ± 9	16 ± 5	8 ± 4
				Two way ANOVA	Prion disease						p=0,0061; F=8,49	p=0,017; F=6,18	p=0,0012; F=12,31	p=0,013; F=6,83	ns	ns
					Virus Infection						ns	ns	ns	ns	ns	ns
				T-test or Bonferroni post test	NBH vs ME7	ns	ns	ns	ns	ns	t= 3,36;p<0,01	t= 3,03;p<0,01	t= 3,09;p<0,01	ns	ns	ns
					NBH+Py vs ME7+Py						ns	ns	ns	ns	ns	ns
					NBH vs NBH+Py						t=2,98 ;p<0,05	t=4,009; p<0,001	ns	ns	ns	ns
					ME7 vs ME7+Py						ns	ns	ns	ns	ns	ns
				Open field (Squares crossed)		wpi
						11	12	13	14	15	16	17	18	19	20	21
				mean ± SD	NBH	68 ± 45	54 ± 31	52 ± 37	52 ± 38	42 ± 35	39 ± 32	44 ± 39	45 ± 40	45 ± 36	44 ± 34	47 ± 34
					ME7	54 ± 32	51 ± 30	63 ± 36	67 ± 43	85 ± 39	105 ± 46	132 ± 60	157 ± 73	169 ± 81	148 ± 75	150 ± 79
					NBH+Py						64 ± 47	65 ± 43	52 ± 35	50 ± 29	52 ± 30	44 ± 21
					ME7+Py						81 ± 43	99 ± 40	125 ± 50	156 ± 40	145 ± 60	158 ± 97
				Two way ANOVA	Prion disease						p=0,005; F=8,96	p=0,0006; F=14,36	p<0,0001; F=25	p<0,0001; F=38	p<0,0001; F=27,8	p<0,0001; F=25
					Virus Infection						ns	ns	ns	ns	ns	ns
				T-test or Bonferroni post test	NBH vs ME7	ns	ns	ns	ns	ns	t= 3,99;p<0,001	t= 4,60;p<0,001	t= 5,13;p<0,001	t= 5,60;p<0,001	t=4,70;p<0,001	t= 4,0;p<0,001
					NBH+Py vs ME7+Py						ns	ns	t= 2,46;p<0,05	t=3,53;p<0,01	t= 3,09;p<0,01	t= 3,27;p<0,01
					NBH vs NBH+Py						ns	ns	ns	ns	ns	ns
					ME7 vs ME7+Py						ns	ns	ns	ns	ns	ns
